# Supplementary material for: BHLHE41/DEC2 Expression Induces Autophagic Cell Death in Lung Cancer Cells and Is Associated with Favorable Prognosis for Patients with Lung Adenocarcinoma
Source: Int J Mol Sci. 2021 Oct 26;22(21):11509. doi: 10.3390/ijms222111509 (PMC8584041; doi:10.3390/ijms222111509)
Supplement: Supplementary file 1 [file ijms-22-11509-s001.zip]

Archive with 3 entries (2 files):
- ijms-1298375-supplementary/
- ijms-1298375-supplementary/ijms-1298375_Supp figs.pdf
- ijms-1298375-supplementary/ijms-1298375_Supp tables.pdf
